# Supplementary material for: Associations between Household Solid Fuel Use, Obesity, and Cardiometabolic Health in China: A Cohort Study from 2011 to 2018
Source: Int J Environ Res Public Health. 2023 Feb 5;20(4):2826. doi: 10.3390/ijerph20042826 (PMC9956243; doi:10.3390/ijerph20042826)
Supplement: Supplementary file 1 [file ijerph-20-02826-s001.zip]

Archive with 1 entries (1 files):
- ijerph-2131436-supplementary.pdf
